# Supplementary material for: Strategies to Maximize the Benefits of Evidence-Based Enteral Nutrition: A Narrative Review
Source: Nutrients. 2025 Feb 28;17(5):845. doi: 10.3390/nu17050845 (PMC11901663; doi:10.3390/nu17050845)
Supplement: Supplementary file 1 [file nutrients-17-00845-s001.zip]

Archive with 1 entries (1 files):
- nutrients-3503320-supplementary.pdf
